# Supplementary material for: Accumulation of Splice Variants and Transcripts in Response to PI3K Inhibition in T Cells
Source: PLoS One. 2013 Feb 1;8(2):e50695. doi: 10.1371/journal.pone.0050695 (PMC3562341; doi:10.1371/journal.pone.0050695)
Supplement: Table S1 — Some of the genes from public databases showing alternative transcripts under normal versus T cell suppression conditions. (XLSX) [file pone.0050695.s005.xlsx]

## Sheet: Tabelle1
Ensembl Gene	Ensembl transcript	Transcript ID	Condition	Experiment
ENSG00000149311	ENST00000527805	ATM-001	Normal	GSE980
ENSG00000149311	ENST00000530958	ATM-002	T-cell suppression	GSE980
ENSG00000149311	ENST00000526567	ATM-004	T-cell suppression	GSE980
ENSG00000149311	ENST00000532931	ATM-016	Normal	GSE980
ENSG00000122786	ENST00000430085	CALD1-004	T-cell suppression	GSE9601, GSE6263, GSE5220
ENSG00000122786	ENST00000482470	CALD1-008	Normal	GSE6263, GSE5220
ENSG00000122786	ENST00000543443	CALD1-204	T-cell suppression	GSE5220, GSE6263
ENSG00000182866	ENST00000495610	LCK-006	Normal	GSE6263
ENSG00000182866	ENST00000373557	LCK-010	T-cell suppression	GSE980
ENSG00000182866	ENST00000477031	LCK-011	T-cell suppression	GSE980
ENSG00000182866	ENST00000398345	LCK-202	Normal	GSE9601
ENSG00000119950	ENST00000369613	MXI1-001	T-cell suppression	GSE9601
ENSG00000119950	ENST00000369614	MXI1-002	T-cell suppression	GSE9601
ENSG00000119950	ENST00000460667	MXI1-003	T-cell suppression	GSE9601
ENSG00000119950	ENST00000485566	MXI1-007	Normal	GSE980
ENSG00000119950	ENST00000393134	MXI1-009	T-cell suppression	GSE9601
ENSG00000119950	ENST00000369612	MXI1-011	T-cell suppression	GSE9601
ENSG00000119950	ENST00000484030	MXI1-012	T-cell suppression	GSE9601
ENSG00000119950	ENST00000369619	MXI1-201	T-cell suppression	GSE9601
ENSG00000035403	ENST00000372755	VCL-001	Normal	E-MTAB62, GSE980
ENSG00000035403	ENST00000415462	VCL-202	T-cell suppression	E-MTAB62
ENSG00000035403	ENST00000537043	VCL-204	Normal	E-MTAB62, GSE980
