# Supplementary material for: Accumulation of Splice Variants and Transcripts in Response to PI3K Inhibition in T Cells
Source: PLoS One. 2013 Feb 1;8(2):e50695. doi: 10.1371/journal.pone.0050695 (PMC3562341; doi:10.1371/journal.pone.0050695)
Supplement: Table S2 — Primers used to amplify RG and AS transcripts (and variable (V) and constant (R) regions therein. (XLSX) [file pone.0050695.s006.xlsx]

## Sheet: Tabelle1
		Sequence (5’ -> 3’)	Location
RG
DTL	FW 125bp	GCAAGTGAATCAAATCAGTGGA	exon 8
	REV 125bp	CCACAGTAACACTTTGCTGGAA	exon 9
	FW 154bp	GCCTTAGTCCAGATGACCAGTT	exon 11
	REV 154bp	TTTGTGAAGTCAGATGGACACC	exon 12
SLFN5	FW 172bp	AGACAATTGCCCACAAGAGAAT	exon 2
	REV 172bp	AGTAGCGTTTCTGCTGCTCTTT	exon 3
	FW 227bp	CCAGAGAGTTGTTTGTTCATGG	exon 4
	REV 227bp	AATGTGCTGGATGTGTTCAAAG	exon 5
AS
TRIM47	FW V 162bp	CAAGACCTCGAGAGTACGAACC	exon 5
	REV V 162bp	GGGGTAGTTGATAGGACACAGC	exon 6
WRAP53	FW V174bp	GTTCCTGCATCTTGACCAATAG	exon 4
	REV V 174bp	GGGCTGAGGACATCAGAGAATA	exon 5
CHN1	FW V 198bp	GCCACACTGGTGTGAATACTGT	exon 9
	REV V 198bp	CGCTTAGTGGTATGTGCTTTCA	exon 10
TRIM47	FW C 173bp	GGCTAGAGGAGAGCCTGTGC	exon 1
	REV C 173bp	GCTCAGGACTTTGGACTGCTC	exon 2
WRAP53	FW C 184bp	GTTCCTAGTGAGTGGCAGCAC	exon 9
	REV C 184bp	CTCAGGAAACACACGCTGAC	exon 10
CHN1	FW C 151bp	GATGAATATAGACCTCCTGTTTG	exon 2
	REV C 151bp	CTGCTTCTCTGGAGATCATGC	exon 5
