# Supplementary material for: Accumulation of Splice Variants and Transcripts in Response to PI3K Inhibition in T Cells
Source: PLoS One. 2013 Feb 1;8(2):e50695. doi: 10.1371/journal.pone.0050695 (PMC3562341; doi:10.1371/journal.pone.0050695)
Supplement: Table S3 — Genes found to be alternatively spliced. (XLSX) [file pone.0050695.s007.xlsx]

## Sheet: Tabelle1
A4GALT
AARSD1
ABCA1
ABCA10
ABCA12
ABCA13
ABCA2
ABCA7
ABCB11
ABCB4
ABCB6
ABCC11
ABCC5
ABCD3
ABHD2
ABI3
ABI3BP
ABLIM1
ABR
ABTB1
ACAA1
ACACA
ACAN
ACAP1
ACBD6
ACCN2
ACOT2
ACOT7
ACRBP
ACRV1
ACSL4
ACSL6
ACTR3B
ACTRT1
ADA
ADAM22
ADAM23
ADAM28
ADAMDEC1
ADAMTS1
ADAMTS13
ADAMTS14
ADAMTS18
ADAMTSL1
ADAMTSL3
ADCY2
ADCY8
ADCYAP1R1
ADH1A
ADRB2
ADRBK2
AEBP1
AFF2
AGAP2
AGAP3
AGBL5
AGGF1
AGL
AGMAT
AGPAT3
AGPAT5
AGR2
AGXT
AIF1
AIFM2
AIFM3
AKAP13
AKAP2
AKAP5
AKR1C1
AKT1S1
ALAS1
ALDH3A2
ALDH7A1
ALDOA
ALDOAP2
ALK
ALS2CL
ALS2CR4
ALS2CR8
AMELX
AMELY
AMMECR1
AMPD2
AMPD3
AMZ2
ANAPC1
ANK1
ANK2
ANK3
ANKLE1
ANKRD13B
ANKRD13C
ANKRD17
ANKRD18A
ANKRD28
ANKRD6
ANKS1B
ANLN
ANO2
ANO3
ANO4
AOAH
AP1S3
AP4M1
APBA2
APEH
APITD1
APOL1
APOL3
APRT
AR
ARAP3
ARHGAP11A
ARHGAP4
ARHGAP9
ARHGDIG
ARHGEF1
ARHGEF10
ARHGEF3
ARHGEF5
ARL2
ARL9
ARMC9
ARMCX1
ARMCX3
ARP11
ARRB1
ARSB
ASAP1
ASAP3
ASB10
ASB12
ASCL2
ASCL3
ASGR2
ASL
ASPH
ASPHD1
ASTL
ASTN2
ATAD3A
ATAD3B
ATAD3C
ATF6B
ATG4C
ATG9B
ATL3
ATOH1
ATP10A
ATP11C
ATP13A4
ATP1A2
ATP1A3
ATP1A4
ATP5J
ATP6V0A1
ATP6V0A2
ATP6V0A4
ATP6V1C2
ATP8B4
ATPGD1
ATRIP
ATRNL1
ATXN2L
AURKA
AUTS2
B3GALT2
B4GALNT3
B4GALNT4
B9D1
BAAT
BACE1
BACE2
BAI2
BAI3
BAIAP2
BAIAP2L1
BAIAP3
BANK1
BAZ2B
BBS12
BCL11B
BCL2
BCL3
BCL9L
BEND4
BIN1
BIRC5
BIVM
BMP1
BMP2K
BMP4
BPTF
BRCA1
BRD2
BRS3
BRSK1
BRSK2
BRUNOL5
BSPRY
BTBD2
BTF3L1
BUB1B
BXDC2
BZRAP1
C10orf110
C10orf25
C10orf58
C10orf67
C11orf49
C11orf53
C11orf74
C11orf80
C14orf115
C14orf143
C14orf159
C14orf166B
C14orf50
C14orf83
C15orf32
C15orf33
C15orf42
C15orf63
C16orf14
C16orf35
C16orf59
C17orf103
C17orf46
C17orf47
C17orf53
C17orf75
C17orf81
C18orf1
C18orf45
C19orf44
C19orf75
C1orf101
C1orf159
C1orf182
C1orf228
C1orf25
C1orf51
C1orf56
C20orf201
C20orf24
C20orf46
C20orf7
C20orf96
C21orf121
C21orf45
C21orf7
C21orf86
C21orf89
C22orf27
C22orf29
C2CD2
C2orf15
C2orf3
C2orf57
C2orf88
C3
C3AR1
C3orf18
C3orf33
C3orf54
C3orf64
C4A
C4B
C4orf22
C4orf33
C4orf34
C4orf39
C5orf13
C5orf15
C5orf42
C6orf105
C6orf114
C6orf182
C6orf26
C6orf27
C6orf54
C7orf10
C7orf31
C7orf62
C7orf63
C8A
C8orf17
C8orf44
C8orf77
C9orf116
C9orf156
C9orf25
C9orf31
C9orf41
C9orf71
C9orf79
CA11
CABLES1
CACNA1A
CACNA1D
CACNA1F
CACNA1I
CACNA2D2
CACNA2D3
CAD
CALD1
CALML4
CAMK2A
CAMKK2
CAMKV
CAMTA2
CAPN1
CAPN3
CARD6
CASC2
CASC5
CASD1
CATSPER2
CC2D1A
CCDC108
CCDC113
CCDC135
CCDC150
CCDC28B
CCDC34
CCDC46
CCDC50
CCDC63
CCDC78
CCDC88A
CCL18
CCNB1
CCNG2
CCNL1
CCRK
CCT8
CD163
CD1C
CD209
CD22
CD244
CD276
CD300A
CD300C
CD44
CD72
CD79B
CD93
CDC14B
CDC14C
CDC2
CDC25A
CDC2L5
CDC42BPA
CDC45L
CDCA2
CDCA7
CDH11
CDH23
CDH24
CDH26
CDH4
CDK5RAP2
CDKAL1
CDKL1
CDKN2A
CDKN2C
CDRT4
CECR2
CECR5
CELSR1
CELSR3
CENPE
CENPF
CENPH
CENPJ
CENPM
CEP250
CEP290
CETP
CFB
CFLAR
CFP
CGNL1
CHAF1A
CHAF1B
CHD3
CHD9
CHID1
CHN1
CHPT1
CHRNA5
CHRNB3
CHST14
CHST5
CIB3
CIITA
CIT
CKAP2L
CKAP4
CKMT2
CLDN7
CLEC12B
CLEC18A
CLEC18C
CLEC1B
CLEC4M
CLIC6
CLIP1
CLSTN3
CLTCL1
CLYBL
CMC1
CMPK2
CMTM1
CNKSR1
CNKSR2
CNPY2
CNTF
CNTN2
CNTN6
CNTNAP5
COBL
COG7
COL11A2
COL12A1
COL15A1
COL18A1
COL19A1
COL1A2
COL21A1
COL24A1
COL27A1
COL2A1
COL5A1
COL5A2
COL5A3
COL6A3
COL7A1
COL9A3
COLQ
COQ7
CORIN
CORO1B
CORT
COX18
COX4I2
CPAMD8
CPEB3
CPM
CPN2
CPNE8
CPXM2
CRAT
CREB3L1
CREB3L4
CREB5
CRISPLD2
CRLS1
CRNKL1
CROT
CRYGS
CSF2RB
CSMD1
CSMD3
CSPG5
CTAGE5
CTD-2090I13.4
CTNNAL1
CTNND1
CTPS2
CTSH
CTU1
CUL1
CUL4B
CUL7
CUX1
CUZD1
CWH43
CXCL6
CXCR5
CXCR7
CYB561
CYB5R2
CYBB
CYP27B1
CYP4V2
CYP8B1
CYTH3
DAB1
DBF4B
DBH
DBN1
DBNDD2
DCAF13
DCAF8
DCHS2
DCLK1
DCST1
DCUN1D4
DDI1
DDIT4L
DDR1
DDX19A
DDX19B
DDX3X
DDX56
DDX58
DDX60
DEFB125
DENND1B
DENND5B
DEPDC7
DERL3
DFFB
DGAT2
DGKG
DGKQ
DHRS4
DHRS4L1
DHRS4L2
DHRS9
DIS3L2
DIXDC1
DKC1
DKFZP434K028
DKFZp761D1918
DLEC1
DLG3
DLG4
DLL3
DMAP1
DMC1
DMD
DNAH3
DNAH5
DNAH8
DNAJA4
DNAJC12
DNER
DNMT3A
DNMT3B
DNTTIP1
DOC2A
DOCK2
DOCK3
DOCK5
DOCK6
DOCK8
DOK2
DOK5
DPF3
DPY19L2
DPY19L2P1
DPY19L2P2
DPY19L2P4
DSC2
DSCAM
DSCC1
DSG1
DSG4
DST
DSTYK
DTNA
DTX1
DTX3
DUOX1
DUSP15
DUSP4
DUT
DYRK3
DYSFIP1
DZIP1
DZIP3
E2F1
ECE2
ECHDC2
EDA
EDN1
EEF1E1
EFCAB4B
EFCAB6
EFNA5
EFNB2
EFR3B
EGF
EGFL8
EGFLAM
EGLN3
EGR1
EHBP1
EHD3
EHMT2
EIF2AK4
EIF5A
ELAVL3
ELF2
ELK4
ELMOD3
ELP1P
ELP2P
EME1
EMP1
EMR2
EMR3
ENG
ENO3
ENPP2
ENPP3
EPB41L4B
EPB49
EPM2A
EPN2
EPOR
EPR1
EPS8L2
EPSTI1
ERAF
ERBB2
ERCC1
ERCC6L
ERG
ERGIC1
ERI2
ERMAP
ERN2
ESR2
ETAA1
ETF1
ETV3L
ETV7
EVPL
EVX1
EXO1
EXOC2
EYA1
F2RL2
FABP3
FADS2
FAH
FAM100A
FAM105A
FAM107B
FAM113A
FAM116A
FAM122B
FAM13B
FAM148A
FAM151B
FAM159A
FAM164C
FAM171B
FAM173A
FAM178A
FAM179A
FAM184A
FAM188B
FAM189B
FAM18B
FAM19A4
FAM20A
FAM24B
FAM3A
FAM46C
FAM54A
FAM57A
FAM59A
FAM63A
FAM65B
FAM72A
FAM72D
FAM81A
FAM81B
FAM82A1
FAM83D
FAM92A1
FANCA
FANCD2
FANCE
FANCG
FANCL
FAR2
FAT1
FAT4
FBLN7
FBN1
FBN2
FBXL13
FBXL17
FBXL19
FBXO4
FBXO40
FBXO6
FCER1G
FCGBP
FCGR2B
FCGR2C
FCGRT
FCHO1
FCHSD1
FCRL3
FCRL5
FDX1L
FERMT1
FGD3
FGF2
FGFR3
FHIT
FHOD1
FJX1
FKSG2
FLJ11710
FLJ13224
FLJ20184
FLJ22167
FLJ27243
FLJ32065
FLJ35409
FLJ36031
FLJ39609
FLJ41170
FLJ41327
FLJ44635
FLJ45244
FLJ45950
FLJ90680
FLT3LG
FMNL1
FMO4
FMO9P
FMOD
FN1
FOSL1
FOXJ1
FOXL1
FOXP1
FRAS1
FRAT1
FRMD3
FRMD4A
FRMD7
FRMPD2
FSD1
FSIP1
FSTL3
FSTL4
FSTL5
FUT1
FUT10
FUZ
FZD5
GABBR2
GABRA1
GABRE
GAD1
GALC
GALNT14
GALNT2
GALNTL4
GAMT
GANC
GAR1
GAS7
GAS8
GATAD1
GATM
GCAT
GCK
GCNT2
GDPD1
GDPD3
GEFT
GGT1
GHDC
GIMAP6
GIMAP8
GIPC1
GJA9
GJB2
GJB6
GLB1L2
GLB1L3
GLDC
GLP-1
GLS2
GLT1D1
GMDS
GML
GMPR2
GNAL
GNAZ
GNB1L
GNG5
GPA33
GPD1
GPHB5
GPHN
GPR113
GPR114
GPR126
GPR135
GPR156
GPR160
GPR173
GPR35
GPR56
GPR64
GPR81
GPR87
GPR98
GPS2
GPX2
GRAP2
GREB1
GREM1
GRIA3
GRIK5
GRIN2D
GRPR
GSG2
GSTM5
GSTTP1
GTF2I
GTF2IRD2
GTF2IRD2P
GUCY1A3
GUF1
GYLTL1B
GYS2
GZMA
GZMM
H2BFWT
HABP4
HAP1
HAUS5
HAUS7
hCG_2018279
HDAC10
HDAC5
HDAC9
HDC
HDGF
HDGF2
HEATR3
HEATR7B2
HECTD1
HECTD2
HECW1
HEMGN
HES1
HES2
HEXIM2
HHATL
HHLA2
HIP1
HIRIP3
HIST1H2BJ
HIST1H4E
HM13
HMCN1
HMG20B
HNRNPM
HNRPLL
HOOK1
HOPX
HOXB4
HOXB6
HOXC11
HOXC12
HP
HPCA
HPR
HPS6
HPSE
HRASLS5
HRSP12
HS3ST3A1
HS6ST2
HSD11B1
HSD11B2
HSF2BP
HSH2D
HSPA14
HSPA4L
HSPE1
HSPG2
HSPH1
HTR2C
HTR7
HTT
HUNK
HUWE1
HVCN1
HYDIN
ID1
IDO1
IDUA
IFIT5
IFRD2
IFT140
IFT172
IGF2
IGFBP4
IGH@
IGHA1
IGHA2
IGHD
IGHG1
IGHG2
IGHG3
IGHG4
IGHM
IGHV4-31
IGSF1
IGSF11
IGSF3
IGSF6
IKBKE
IKIP
IKZF3
IKZF4
IL12RB1
IL16
IL17F
IL18BP
IL1RL1
IL1RL2
IL4I1
IL5RA
IL6R
IMAA
IMPDH1
INCENP
INO80E
INPP5B
INPP5F
INPPL1
INSM1
INSR
INTS8
IP6K2
IQCE
IQCF1
IQCK
IQGAP3
IQSEC1
IRAK1
IRF2BP1
IRF5
IRS1
IRS2
ITGA1
ITGA2
ITGA3
ITGA4
ITGA9
ITGAM
ITGB2
ITGBL1
ITSN1
JAG1
JAM3
JUB
KALRN
KANK2
KBTBD11
KBTBD3
KBTBD6
KCNC4
KCNG1
KCNG3
KCNH3
KCNH4
KCNK15
KCNMA1
KCNN1
KCNN3
KCNN4
KCNQ1
KCTD3
KDELR3
KDM4D
KHK
KIAA0101
KIAA0182
KIAA0232
KIAA1147
KIAA1217
KIAA1407
KIAA1409
KIAA1522
KIAA1524
KIAA1539
KIAA1618
KIAA1704
KIAA1772
KIAA1804
KIF13A
KIF14
KIF15
KIF16B
KIF1C
KIF22
KIF23
KIF24
KIF2C
KIF5A
KIFC3
KIR2DL1
KIR2DL2
KIR2DL4
KIR2DS1
KIR2DS2
KIR2DS3
KIR2DS5
KIR3DL1
KIR3DL2
KIR3DX1
KIRREL2
KIT
KLC1
KLF2
KLF5
KLHDC7B
KLHL13
KLHL17
KLHL29
KLHL3
KLHL32
KLHL34
KLK11
KPTN
KRT18
KRT25
KRT27
KRT28
KRT79
KRTAP15-1
KRTAP19-2
KRTAP19-7
KRTAP8-1
KYNU
LACE1
LAG3
LAMA1
LAMA2
LAMA3
LAMA4
LAMB3
LAMB4
LAP3
LAT2
LCA5L
LCE1D
LCK
LCN12
LCN8
LCORL
LDLRAD2
LEAP2
LEPR
LEPROT
LETM1
LGALS2
LGALS3BP
LGI2
LHX4
LILRA1
LILRA3
LILRA5
LILRA6
LILRB3
LILRB4
LIMA1
LIMK2
LIMS2
LIPE
LMNB1
LOC100128185
LOC100128751
LOC100129534
LOC100132686
LOC100290036
LOC100290115
LOC400590
LOC401010
LOC494127
LOC51145
LOC554202
LOC643008
LOC653160
LOC81691
LONP2
LONRF3
LOXHD1
LOXL2
LPAL2
LPAR1
LPAR5
LPGAT1
LPHN1
LPHN2
LRFN4
LRIG3
LRIT1
LRP1B
LRP2
LRP2BP
LRP3
LRP5
LRRC2
LRRC3
LRRC32
LRRC34
LRRC4
LRRC45
LRRC46
LRRC48
LRRCC1
LRSAM1
LSAMP
LSM14B
LSP1
LTB
LTBP3
LTBP4
LTBR
LTK
LUC7L3
LY6D
LY6G5C
LY6G6C
LY86
LYG2
LYSMD1
LYST
LZTS2
M6PR
MACF1
MACROD1
MAGEB2
MAGEC3
MAGI1
MAK
MALL
MAMSTR
MAN1C1
MANBA
MANEAL
MANSC1
MAP1D
MAP2K5
MAP3K10
MAP3K12
MAP3K5
MAP3K6
MAP4K1
MAP4K2
MAP9
MAPK3
MARK1
MASP1
MATK
MAZ
MBLAC2
MBNL1
MCCC2
MCF2
MCF2L
MCM10
MDN1
ME3
MECOM
MED12L
MED25
MED31
MEFV
MELK
MEN1
MESP1
MEST
METTL7B
MFAP3L
MGAM
MGC14436
MGC16384
MGC23284
MGC39545
MGC4473
MGC72080
MGMT
MICAL2
MICALL1
MIIP
MIPEP
MKI67
MKL2
MKS1
MLF1IP
MLKL
MLST8
MMACHC
MME
MOBKL2B
MON1A
MPDZ
MPV17L
MPZL3
MRPL11
MRPL19
MRPL23
MRPL24
MRPL32
MRPL38
MRPL4
MRPS22
MRRF
MS4A14
MS4A7
MSH5
MSH5//C6orf26
MST150
MT1E
MT1F
MT1G
MT1H
MT1X
MTA3
MTBP
MTERFD2
MTHFD1L
MTMR2
MTMR9L
MTRF1
MTSS1L
MTUS1
MTX1
MTX2
MUC1
MUC17
MUCL1
MX1
MX2
MXI1
MXRA8
MYB
MYBPC3
MYCBP
MYCN
MYCT1
MYEF2
MYEOV2
MYH10
MYO10
MYO15A
MYO18B
MYO1C
MYO1F
MYOM2
MYOM3
NAALADL1
NAB2
NADK
NAIF1
NALCN
NAT14
NAV1
NAV3
NBEA
NBN
NCAPG
NCAPH
NCKAP1
NCOA2
NCOA7
NCR2
NCRNA00114
NDRG2
NDST1
NDUFB7
NEB
NEDD4L
NEDD8
NEK3
NEK6
NETO2
NEURL
NEURL3
NEURL4
NEUROD1
NEXN
NF1
NF2
NFIA
NFKBID
NFKBIL2
NFS1
NFYC
NGF
NHP2L1
NHS
NICN1
NID1
NID2
NIF3L1
NINJ2
NIPAL2
NKAIN3
NKIRAS1
NKRF
NLRC3
NLRX1
NMB
NOC2L
NOD2
NOP16
NOS1AP
NOS3
NOX3
NPHP1
NPHP4
NPL
NPM2
NPR2
NPTX1
NPY
NR5A2
NR6A1
NRBP2
NRG2
NRP1
NSD1
NT5DC2
NTF4
NTHL1
NTRK2
NUDCD1
NUDT1
NUDT16
NUDT22
NUDT8
NUMA1
NUP210
NUP62
NXF2
OAS1
OASL
OBSCN
ODF3L1
ODZ1
OGG1
OGT
OIP5
OLA1
OLFM2
OMA1
OPN1LW
OPN1SW
OR13A1
OR1M1
OR1S1
OR1S2
OR2A14
OR2B11
OR3A1
OR4C3
OR4D10
OR4K17
OR51B4
OR51D1
OR51G2
OR52K1
OR5AR1
OR6N2
OR7E37P
OR8A1
OR8J1
OR9H1P
ORAI2
ORC1L
ORC6L
OSBP2
OSBPL10
OSBPL6
OSBPL9
OSCP1
OSMR
OSTbeta
OVOS2
OXNAD1
P2RX5
P2RY12
P4HTM
PACSIN3
PADI6
PAICS
PAK6
PALM2
PALM2-AKAP2
PAN2
PAPLN
PAQR3
PASK
PAX3
PBXIP1
PCBP4
PCCA
PCDH12
PCDHGA1
PCDHGA10
PCDHGA11
PCDHGA12
PCDHGA2
PCDHGA3
PCDHGA4
PCDHGA5
PCDHGA6
PCDHGA7
PCDHGA8
PCDHGA9
PCDHGB1
PCDHGB2
PCDHGB3
PCDHGB4
PCDHGB5
PCDHGB6
PCDHGB7
PCDHGC3
PCDHGC4
PCDHGC5
PCGF6
PCLO
PCNT
PCNXL2
PDE1B
PDE2A
PDE4A
PDE4B
PDE6A
PDE9A
PDHX
PDIA6
PDK4
PECR
PEG10
PELO
PELP1
PER2
PER3
PET112L
PEX11A
PEX6
PFAS
PGC
PGLS
PHC1
PHC2
PHF15
PHF19
PHF20L1
PHF3
PHOSPHO2
PHTF1
PHYH
PICK1
PIGC
PIGV
PILRB
PITPNM2
PIWIL4
PKD1L2
PKD1L3
PKD2L1
PKD2L2
PKHD1L1
PKMYT1
PKN3
PKP2
PLAT
PLB1
PLCB2
PLCXD2
PLD2
PLEK2
PLEKHA4
PLEKHA7
PLLP
PLS1
PLSCR1
PLVAP
PLXNA3
PLXNA4
PLXNB1
PMFBP1
PMS1
PMS2
PNPLA7
PODXL2
POLA1
POLD1
POLQ
POMGNT1
POMT2
PON2
PORCN
POU2AF1
PPA2
PPARGC1B
PPFIA2
PPFIA3
PPFIBP2
PPIL5
PPP1R12B
PPP1R13B
PPP1R14A
PPP1R3A
PPP1R9B
PPP2R3A
PPP2R3C
PPP4R4
PPT2
PRC1
PRDM10
PRDM12
PRDM14
PRDM8
PRDX2
PREX2
PRG2
PRH1
PRICKLE3
PRICKLE4
PRKX
PRM1
PRM2
PRMT3
PRND
PRPF4B
PRPH2
PRPS1L1
PRR16
PRR4
PRR5L
PRR7
PRRG1
PRSS7
PSD
PSG1
PSG11
PSG2
PSG4
PSG5
PSMC3IP
PSTPIP1
PTCD2
PTDSS2
PTGES2
PTGFRN
PTGIR
PTGIS
PTK7
PTOV1
PTPDC1
PTPN13
PTPN22
PTPN6
PTPRC
PTPRCAP
PTPRK
PTPRN2
PTX3
PVRL2
QKI
QSER1
R3HDM1
RAB33A
RAB34
RAB36
RAB39
RAB3B
RAB9B
RABGAP1L
RABL5
RAD1
RAD17
RAD23B
RAD51
RAD51L3
RAD54B
RAD54L
RADIL
RAET1G
RAET1L
RAGE
RAI1
RAI14
RALGPS1
RANGRF
RAP1GAP
RAPGEF2
RAPGEF4
RARA
RARG
RASA4
RASGRF1
RASGRP4
RASIP1
RASSF5
RBBP6
RBL1
RBM25
RBM9
RBMS3
RBP1
RCAN1
RCAN2
RCBTB1
RCSD1
RDH13
RDH8
REC8
RECQL4
RECQL5
REG4
RELL1
RELL2
RELN
REM1
RET
RFC5
RFK
RFT1
RFX2
RFXAP
RGL1
RGL2
RGS19
RGS3
RGS5
RHOT1
RHOU
RIBC2
RILP
RIMS1
RINL
RLN1
RNASE7
RNASE9
RNASEH2A
RNF130
RNF160
RNF175
RNFT2
RNLS
ROBO3
ROBO4
RORC
ROS1
RP11-529I10.4
RP9
RP9P
RPA4
RPH3A
RPL41
RPP25
RPS14
RPS15
RPS6KA6
RREB1
RRM2
RRP1
RSPH10B
RSPH10B2
RTKN2
RTN4
RTP1
RUNX1
RUNX3
RXFP1
RYR1
S100P
S1PR5
SAMD10
SAMD4A
SAMM50
SARDH
SBNO2
SCAF1
SCAND2
SCARB1
SCARF1
SCARF2
SCHIP1
SCLT1
SCN3A
SCN4B
SCN9A
SCPEP1
SCRG1
SDR9C7
SEMA3A
SEMA3B
SEMA3C
SEMA4A
SEMA4C
SEMA6B
SEMA6D
SERF1A
SERPINA6
SERPINB10
SERPINH1
SESN1
SESTD1
SETBP1
SEZ6
SF1
SFRS16
SFRS5
SFXN4
SH2B2
SH2D3C
SH2D4A
SH2D6
SH3BP1
SH3BP2
SH3PXD2A
SHANK1
SHC4
SHISA5
SHPRH
SIGIRR
SIGLEC1
SIGLEC10
SIGLEC12
SIGLEC7
SIGLEC9
SILV
SIRPA
SIRT2
SIRT3
SIRT4
SIT1
SIX1
SKA1
SLAMF8
SLC10A2
SLC10A7
SLC12A2
SLC12A6
SLC12A9
SLC14A2
SLC15A3
SLC16A2
SLC16A6
SLC17A9
SLC19A1
SLC22A18AS
SLC22A23
SLC22A5
SLC24A1
SLC25A10
SLC25A14
SLC25A23
SLC25A32
SLC25A33
SLC25A35
SLC25A43
SLC26A4
SLC27A5
SLC28A3
SLC2A11
SLC37A4
SLC38A5
SLC38A6
SLC3A2
SLC43A2
SLC46A1
SLC4A10
SLC4A10
SLC4A11
SLC5A11
SLC5A5
SLC6A13
SLC6A16
SLC6A9
SLC7A14
SLC7A5P1
SLC9A5
SLCO4A1
SLCO4C1
SLCO5A1
SLIT1
SLITRK4
SMAD1
SMAD3
SMAD6
SMARCA1
SMARCAL1
SMC2
SMCR7L
SMEK1
SMG1
SMOC1
SMR3A
SMYD1
SNAI3
SNAPC2
SNAPC4
SNHG11
SNORA39
SNRPA1
SNRPC
SNRPD3
SNTB1
SNX13
SNX15
SNX27
SNX31
SNX32
SORBS1
SORBS2
SORBS3
SORD
SORT1
SOX5
SOX7
SP100
SP140
SP140L
SPA17
SPAG1
SPAG16
SPAG5
SPAST
SPATA13
SPATA20
SPEF2
SPERT
SPHK1
SPIN3
SPINT2
SPOCK3
SPON1
SPP1
SPRED1
SPTA1
SPTB
SPTBN1
SPTBN2
SPTBN4
SRL
SSBP4
SSH3
SSRP1
SST
SSTR2
STAB2
STAC3
STAG3
STAP1
STAP2
STC2
STK36
STRA6
STRN3
STS
STXBP5
SUCLA2
SULT1A1
SUMO1P1
SUNC1
SUSD1
SUV39H2
SV2A
SYK
SYNE1
SYNE2
SYNGR1
SYNGR3
SYTL2
TACC3
TAGLN
TARBP1
TARS2
TAS2R20
TAS2R38
TBC1D4
TBC1D5
TBKBP1
TBL1X
TBX10
TCEAL1
TCF4
TCP10L
TCTN1
TCTN2
TDG
TDRD1
TDRD3
TEAD1
TEAD3
TECTA
TERT
TESC
TEX28
TEX9
TFAP4
TFE3
TFR2
TG
TGFB3
TGM7
THAP2
THRA
TIAM1
TIAM2
TJP2
TK2
TKTL1
TKTL2
TLE1
TLR2
TLR4
TLR6
TM2D1
TM7SF4
TMC2
TMC8
TMCC3
TMCO4
TMEFF1
TMEM102
TMEM11
TMEM121
TMEM135
TMEM136
TMEM189
TMEM20
TMEM200A
TMEM204
TMEM213
TMEM48
TMEM56
TMEM67
TMEM70
TMEM81
TMIE
TMIGD1
TMIGD2
TMPRSS11A
TMPRSS13
TMPRSS3
TMTC4
TMX2
TNC
TNFAIP8L2
TNFAIP8L3
TNFRSF10C
TNFRSF21
TNFRSF8
TNFSF12
TNFSF13
TNFSF13B
TNNC1
TNPO2
TNS1
TNS3
TNXA
TNXB
TOMM40
TOMM6
TOP2A
TOPBP1
TPD52
TPD52L3
TPM1
TPPP2
TPRG1
TPT1
TPX2
TRA@
TRAC
TRAF3IP1
TRAIP
TRAJ17
TRD@
TRERF1
TREX1
TREX2
TRIM16
TRIM16L
TRIM31
TRIM41
TRIM47
TRIM65
TRIM69
TRIO
TRIP6
TROAP
[truncated: 192 more rows]
