# Supplementary material for: Accumulation of Splice Variants and Transcripts in Response to PI3K Inhibition in T Cells
Source: PLoS One. 2013 Feb 1;8(2):e50695. doi: 10.1371/journal.pone.0050695 (PMC3562341; doi:10.1371/journal.pone.0050695)
Supplement: Table S4 — Genes found to be regulated. (XLSX) [file pone.0050695.s008.xlsx]

## Sheet: Tabelle1
down regulated genes	up regulated genes
ABCC4	OR4C16
ACAA2	ABAT
ACER3	ABCB1
ACOT13	ABHD3
ACSL5	ADAD1
ACSM3	ANXA2P2
ACY1	AP1G2
ADCY3	APLP2
AGL	APOBEC4
ALCAM	ARL6IP6
ALDH18A1	ARNTL
ALDH1B1	ATM
ALG14	ATP1B1
ALG8	ATP6V0D1
ALKBH2	BAT2L
ALKBH8	BCHE
AMICA1	BMP8A
ANKRD22	BRD4
ANP32A	BTBD11
ANP32E	BTD
APOL6	C10orf32
ARHGAP15	C11orf92
ARHGEF6	C17orf65
ASPHD2	C17orf68
ATAD2B	C1orf180
ATAD5	C1orf63
ATE1	C20orf3
ATN1	C21orf94
BAG2	C4orf3
BDH1	C5orf39
BDH2	C5orf41
BICD1	C6orf1
BRIP1	C7orf20
BYSL	C9orf163
C10orf57	CALCOCO1
C11orf82	CAMTA1
C12orf11	CARHSP1
C12orf24	CCL5
C12orf48	CD1B
C12orf52	CD69
C12orf60	CDKL5
C16orf62	CDKN1A
C17orf79	CDYL2
C17orf87	CHMP1B
C18orf55	CHTF8
C1orf150	CLCN7
C1orf27	CLK1
C20orf24	CLMN
C21orf96	CSGALNACT2
C2orf43	CSRNP2
C3orf64	CTDSP2
C4orf42	CYP2F1
C6orf167	DAAM1
C6orf192	DEPDC7
C7orf46	DNAJC28
C9orf46	DNMBP
C9orf64	DOPEY2
CABP5	DUSP18
CCDC125	DYNLT3
CCDC138	EIF4EBP2
CCDC43	ELOVL4
CCDC86	ENO2
CCL1	EPM2AIP1
CCR1	ERP29
CD109	ERRFI1
CD226	ERVWE1
CD27	ETV5
CD3G	EVI2A
CD4	EXT1
CD63	EZH1
CD80	F11R
CD84	FAM115A
CDC20	FAM117A
CDC6	FAM129A
CDCA7L	FAM134C
CDK5	FAM149B1
CENPQ	FAM164A
CEPT1	FAM175A
CHEK1	FAM26D
CHRNA6	FAM43A
CIDEB	FCER1A
CISD1	FGD6
CISH	FGFR1
CNGA1	FGL2
COPS6	FIBIN
COQ3	GABARAPL1
CORO1A	GATS
CSF2	GEM
CTLA4	GOLGA8A
CUEDC2	GOLGA8B
CUL5	GPR108
CUTA	HBP1
CX3CR1	HERC1
CXCL13	HERPUD2
CXCR3	HEXIM1
CYP1B1	HGSNAT
CYSLTR2	HIST1H1A
DCAF17	HIST1H2AB
DCLRE1A	HIST1H2AC
DCTD	HIST1H2BB
DDX26B	HIST1H2BD
DHX33	HIST1H2BF
DIS3L	HIST1H3A
DPP4	HIST1H3H
DTL	HIST1H3I
DUS2L	HIST1H3J
DUSP7	HIST2H2AB
DYNC2LI1	HIST2H2BE
E2F5	HIST2H2BF
EBNA1BP2	HNRNPH2
ECH1	HSN2
ECT2	IFNK
EED	IFRG15
EIF2AK2	IL10RA
ELAC2	ING4
ERCC2	IRF7
EXD2	ITGA6
EXOSC7	ITGAV
EXTL2	KCTD7
F5	KDM6B
FAIM3	KIAA0355
FAM113B	KIAA0430
FAM125A	KIAA0652
FAM135A	KIAA0913
FAM136A	KIAA1279
FAM174A	KIAA1632
FAM78A	KLHL21
FANCI	KLHL24
FANCM	KLRC3
FASTKD1	KRTAP19-3
FERMT3	KRTAP20-1
FGFBP2	LBH
FHL3	LCE1F
FKBP14	LENG8
FKBP4	LNX2
FLVCR1	LOC255783
FSD1L	LOC283588
FTSJ3	LRMP
FYB	MAP3K3
GALM	MARCH8
GEMIN6	MBP
GIMAP4	METRNL
GIMAP7	MFGE8
GINS1	MLLT6
GINS2	MMP1
GLA	MMP16
GLIS3	MORC4
GLT8D1	MTHFR
GNGT2	MYLIP
GNPDA1	MYO1D
GOT2	NBEAL1
GPD1L	NCRNA00052
GPR141	NDRG1
GPR171	NEU1
GPR174	NFYA
GPR19	NLRP2
GPR82	NMT2
GZMH	NRIP3
HAVCR2	NUAK2
HDAC8	OCEL1
HELLS	OGDH
HIST1H2BI	OPN4
HIVEP1	OR4D9
HIVEP3	OR4N5
HK2	OR4S2
HPDL	OR5AK2
HSPB1	OR5B12
ICA1L	OR5D13
ICOS	ORMDL2
IGF2	OTUD6A
IKZF1	PACS2
IL10	PAGE2
IL13	PCNX
IL18RAP	PCSK5
IL1A	PELI1
IL1R1	PGM2L1
IL1R2	PI4KA
IL22	PIGB
IL23A	PKNOX1
IL2RB	PLD3
IL3	PMEPA1
INPP4B	PNPLA8
INPP5D	PNRC1
INTS3	PPDPF
IPO11	PPIL2
IPO4	PPP3CA
ITGAL	PRAF2
KCNAB2	PRO2012
KCNQ5	PTPN12
KDELR1	PVALB
KIAA0195	PYGB
KIAA0391	RAB9A
KIAA0753	RABIF
KIF11	RASD2
KIF18A	RBM14
KLF7	RP11-345P4.4
KLHL23	SAMD9
KLHL31	SAT1
KNTC1	SERTAD1
KTELC1	SERTAD2
L3MBTL3	SESN2
LIAS	SESN3
LIF	SGK3
LOC92973	SH2D1B
LRP6	SHF
LRRN3	SLC1A4
LTA	SLC35A5
LYAR	SLCO3A1
LYPLA1	SLFN5
MAPK13	SMPDL3B
MCM2	SNAP91
MCM5	SNAPIN
MCM7	SNTB2
MCM8	SP2
MCPH1	SPSB3
MED24	SPTAN1
MID1IP1	STX17
MLLT11	STX19
MRPL1	STX5
MRPL45	SYNE2
MRPL51	SYNJ2
MRPS23	SYNJ2BP
MRPS24	TAF1A
MRPS34	TAS2R39
MRS2	TBC1D10A
MTHFD1	TESK2
MTMR4	TINF2
NARS2	TMEM140
NAT1	TMEM14E
NDUFA9	TMEM50B
NDUFAB1	TMOD2
NFE2L3	TNFRSF10D
NKG7	TNIK
NOB1	TOM1L2
NPPC	TPP1
NUBPL	TRAF4
NUDT12	TRAK2
NUFIP1	TRIB1
NUP107	TRIM22
NUP35	TRIM62
NUP37	TSPAN8
OAS2	TTC31
OCLM	TUFT1
OR13D1	UCP2
OR52I2	UGCG
OSGEPL1	ULBP1
OSM	UNC84B
OXCT1	USP11
P2RY14	USP53
PAK1IP1	VAMP1
PARP9	VCL
PDCD2L	WBP2
PDIA6	WDR26
PEMT	WDR47
PEX12	YPEL2
PFKM	YPEL5
PGBD4	ZBTB20
PIGK	ZBTB5
PLAC8	ZCCHC14
PLD6	ZFAND6
PLK4	ZNF280C
PNPO	ZNF75A
PNPT1	ZNF83
POLD3
POLE2
POLG2
POLR3F
POLR3G
POP1
PPIL1
PPP2R4
PRIM1
PRMT3
PRMT5
PSMB5
PSTPIP2
QRSL1
QTRTD1
RAD21
RAD51AP1
RAD51C
RFC3
RFC4
RNF214
RPP30
RRP9
RUVBL1
RUVBL2
SASH3
SCFD2
SELL
SELPLG
SFXN1
SGOL1
SHMT1
SIRPG
SLC25A12
SLC25A13
SLC25A37
SLC27A2
SLC31A1
SLC35B4
SLC39A11
SLC39A8
SLC5A6
SMARCAD1
SMC2
SNUPN
SNX33
SPAG8
ST6GAL1
STIL
STOML2
SUV39H1
TAS2R4
TBC1D19
TFEC
TGDS
THRA
TIGIT
TIPIN
TMEFF1
TMEM173
TMEM216
TMEM97
TNFSF8
TOPBP1
TRAT1
TRPS1
TSHZ2
TTC27
TTK
TUBGCP4
TYW3
UFSP2
UNQ3104
UNQ6228
UROD
USP46
UTP15
UTP20
VARS
VDR
VPS52
WDHD1
WDR12
WDR3
WDR76
XPO1
XRCC2
ZC3HAV1L
ZMPSTE24
ZNF487
ZNF593
ZNF681
ZWILCH
